# Supplementary material for: Heart rate variability and psychosocial symptoms in adolescents and young adults with cancer
Source: PLoS One. 2021 Nov 4;16(11):e0259385. doi: 10.1371/journal.pone.0259385 (PMC8568181; doi:10.1371/journal.pone.0259385)
Supplement: S1 Data — (XLSX) [file pone.0259385.s002.xlsx]

## Sheet: Data
Age	Sex	Dx	SDNN (msec)	rMSSD (msec)	CDRISC_TOTAL	KESSLER6_TOTAL	PedsQL_SF15_total_score	PedsQL_cancer_total_score	hads_anxiety	hads_anxiety_binary	hads_depression	hads_depression_binary	hads_total
12-15	M	Leukemia/Lymphoma	17.3148	15.8895	30	4	68	61	5	No	1	No	6
12-15	F	Solid Tumor	27.5401	10.5885	30	13	22	30	11	HADS-A > 7	6	No	17
20-25	M	Leukemia/Lymphoma	55.7237	66.9678	35	2	70	88	1	No	1	No	2
16-19	F	Leukemia/Lymphoma	20.7921	22.2419	26	5	67	58	7	No	4	No	11
12-15	M	Solid Tumor	29.9296	38.6335	35	7	60	71	7	No	7	No	14
16-19	M	Solid Tumor	6.9691	5.06	21	8	30	67	5	No	12	HADS-D > 7	17
16-19	M	Leukemia/Lymphoma	59.1532	39.3446	35	1	95	94	2	No	1	No	3
20-25	F	Leukemia/Lymphoma (relapsed)	10.1605	11.0685	33	7	68	71	7	No	4	No	11
12-15	F	Leukemia/Lymphoma	31.889	35.3367	27	5	47	54	4	No	9	HADS-D > 7	13
12-15	M	Leukemia/Lymphoma	45.4548	60.6658	31	2	93	95	1	No	4	No	5
16-19	F	Leukemia/Lymphoma	46.3166	37.5419	22	13	38	41	14	HADS-A > 7	10	HADS-D > 7	24
12-15	F	Leukemia/Lymphoma (relapsed)	35.5347	31.7477	16	7	38	56	6	No	8	HADS-D > 7	14
12-15	M	Leukemia/Lymphoma (relapsed)	10.4374	7.216	35	3	85	84	1	No	1	No	2
16-19	M	Leukemia/Lymphoma	23.3354	12.1602	36	8	82	86	9	HADS-A > 7	1	No	10
12-15	M	Solid Tumor	25.6685	22.9946	30	4	73	78	7	No	3	No	10
16-19	F	Leukemia/Lymphoma	5.8617	7.5633	34	1	78	68	0	No	0	No	0
16-19	M	Solid Tumor	50.3772	62.4943	28	5	43	56	6	No	4	No	10
16-19	M	Leukemia/Lymphoma	5.7167	8.6092	35	3	80	91	3	No	5	No	8
12-15	M	Leukemia/Lymphoma	34.1792	34.6821	33	12	87	82	4	No	8	HADS-D > 7	12
16-19	M	Leukemia/Lymphoma	35.8661	47.666	36	5	82	84	6	No	1	No	7
16-19	F	Leukemia/Lymphoma	6.9776	8.8746	32	7	45	57	6	No	1	No	7
20-25	M	Leukemia/Lymphoma	40.4362	31.011	30	4	63	67	7	No	8	HADS-D > 7	15
16-19	M	Leukemia/Lymphoma (relapsed)	33.4699	24.8939	25	3	55	73	5	No	2	No	7
12-15	F	Leukemia/Lymphoma (relapsed)	21.6854	30.6799	23	4	55	62	4	No	6	No	10
16-19	F	Leukemia/Lymphoma	68.0615	36.743	23	12	47	51	11	HADS-A > 7	9	HADS-D > 7	20
20-25	F	Leukemia/Lymphoma (relapsed)	13.8021	14.6639	28	6	55	59	8	HADS-A > 7	6	No	14
12-15	M	Solid Tumor (relapsed)	63.3259	40.6873	33	4	73	73	5	No	4	No	9
12-15	F	Leukemia/Lymphoma (relapsed)	12.8107	10.0255	26	19	25	44	17	HADS-A > 7	8	HADS-D > 7	26
16-19	M	Leukemia/Lymphoma	11.455	5.9094	29	3	62	66	5	No	5	No	10
20-25	F	Leukemia/Lymphoma (relapsed)	67.4111	48.4991	20	18	20	45	14	HADS-A > 7	12	HADS-D > 7	26
12-15	M	Leukemia/Lymphoma (relapsed)	9.3619	10.1691	18	6	63	66	3	No	3	No	6
12-15	M	Leukemia/Lymphoma	17.4384	19.9028	31	5	83	71	8	HADS-A > 7	3	No	11
20-25	M	Leukemia/Lymphoma	45.6314	56.9014	36	7	52	86	1	No	4	No	5
16-19	M	Solid Tumor	5.0411	5.7557	19	0	70	77	1	No	4	No	5
16-19	F	Leukemia/Lymphoma	49.0163	28.1845	26	3	92	68	4	No	3	No	7
16-19	M	Leukemia/Lymphoma	7.7589	4.3949	26	10	63	83	9	HADS-A > 7	8	HADS-D > 7	17
16-19	M	Solid Tumor (relapsed)	8.8305	7.7132	33	5	45	73	4	No	4	No	8
12-15	M	Leukemia/Lymphoma	86.72	77.6	31	3	77	93	5	No	2	No	7
12-15	F	Leukemia/Lymphoma	50.6814	45.9871	15	17	32	33	9	HADS-A > 7	14	HADS-D > 7	23
12-15	F	Leukemia/Lymphoma	3.5867	5.0403	28	17	27	33	10	HADS-A > 7	9	HADS-D > 7	19
12-15	F	Leukemia/Lymphoma	11.2059	11.5804	29	7	67	53	7	No	3	No	10
12-15	F	Leukemia/Lymphoma	12.6109	15.5968	20	10	30	43	8	HADS-A > 7	10	HADS-D > 7	18
16-19	F	Leukemia/Lymphoma	40.7805	37.9547	22	8	57	60	6	No	10	HADS-D > 7	16
16-19	M	Leukemia/Lymphoma	70.9524	71.2169	28	9	75	73	5	No	5	No	10
16-19	M	Solid Tumor	43.6949	41.7901	34	2	87	89	0	No	3	No	3
12-15	F	Solid Tumor	19.4163	5.996	34	1	78	79	1	No	0	No	1
16-19	M	Leukemia/Lymphoma	28.9663	23.0444	33	0	78	82	4	No	0	No	4
16-19	F	Leukemia/Lymphoma (relapsed)	50.2439	54.0652	21	1	48	56	5	No	4	No	9
12-15	M	Solid Tumor	11.8852	8.0788	31	4	43	64	3	No	2	No	5
16-19	M	Solid Tumor (relapsed)	5.2602	4.7725	24	2	78	80	2	No	1	No	3
16-19	F	Solid Tumor (relapsed)	42.3759	49.5802	29	14	37	46	9	HADS-A > 7	6	No	15
16-19	M	Solid Tumor	57.2778	48.6834	35	9	50	57	9	HADS-A > 7	9	HADS-D > 7	18
16-19	M	Solid Tumor	46.7201	48.5623	21	0	63	73	1	No	1	No	2
16-19	M	Leukemia/Lymphoma	43.215	27.8757	23	11	43	58	13	HADS-A > 7	5	No	18
12-15	F	Leukemia/Lymphoma	79.0972	71.1328	21	10	45	43	9	HADS-A > 7	8	HADS-D > 7	17
16-19	F	Leukemia/Lymphoma (relapsed)	51.4536	43.0788	30	7	68	67	7	No	5	No	12
12-15	M	Leukemia/Lymphoma	3.8051	5.3292	30	2	53	87	5	No	8	HADS-D > 7	13
12-15	M	Leukemia/Lymphoma	58.4241	32.8359	36	14	72	79	5	No	6	No	11
20-25	M	Leukemia/Lymphoma	47.8644	71.9733	30	4	90	79	6	No	5	No	11
12-15	M	Leukemia/Lymphoma	16.1287	19.1655	29	4	60	61	7	No	7	No	14
12-15	F	Leukemia/Lymphoma (relapsed)	85.4329	45.5294	33	2	75	56	0	No	1	No	1
20-25	M	Solid Tumor	28.2335	30.7533	40	6	83	78	5	No	0	No	5
12-15	F	Leukemia/Lymphoma	11.5037	6.745	27	7	45	63	5	No	5	No	10
12-15	M	Leukemia/Lymphoma	60.2263	34.8238	31	9	55	53	6	No	5	No	11
12-15	F	Solid Tumor	60.2055	63.3301	29	10	63	46	11	HADS-A > 7	6	No	17
16-19	M	Leukemia/Lymphoma	59.9268	59.5532	37	9	82	84	4	No	3	No	7
16-19	M	Leukemia/Lymphoma (relapsed)	7.8631	5.1515	35	1	78	79	2	No	4	No	6
12-15	F	Leukemia/Lymphoma	12.7749	14.9533	25	10	50	69	7	No	7	No	14
12-15	M	Leukemia/Lymphoma	18.0106	13.0651	40	4	75	87	5	No	1	No	6
12-15	F	Leukemia/Lymphoma	52.8655	45.5075	23	9	37	39	12	HADS-A > 7	8	HADS-D > 7	20
16-19	F	Solid Tumor	13.1552	8.0709	16	19	25	30	11	HADS-A > 7	11	HADS-D > 7	22
20-25	F	Solid Tumor	17.3718	15.7856	39	13	58	70	4	No	5	No	9
16-19	F	Leukemia/Lymphoma	39.5414	19.5614	29	10	53	38	6	No	9	HADS-D > 7	15
16-19	M	Leukemia/Lymphoma	44.7672	54.5247	29	10	65	40	8	HADS-A > 7	10	HADS-D > 7	18
12-15	F	Leukemia/Lymphoma	57.7607	80.6322	28	16	40	57	12	HADS-A > 7	10	HADS-D > 7	22
20-25	M	Leukemia/Lymphoma (relapsed)	25.4336	16.7605	38	2	67	69	3	No	1	No	4
